# Supplementary material for: Effects of elevational range shift on the morphology and physiology of a carabid beetle invading the sub-Antarctic Kerguelen Islands
Source: Sci Rep. 2020 Jan 27;10:1234. doi: 10.1038/s41598-020-57868-0 (PMC6985133; doi:10.1038/s41598-020-57868-0)
Supplement: Supplementary file 3 — Supplementary Materials 3. [file 41598_2020_57868_MOESM3_ESM.xlsx]

## Sheet: Feuil1
Supplementary Table S1 Values (mean ± SD) of the morphological traits measured on male and female M. soledadinus at sampling sites along the three transects
Sampling Site	No. individuals measured		Weight (mg)		Elytra length (mm)		Interocular width (mm)		Pronotum Length (mm)		Pronotum Width (mm)
	Males	Females	Males	Females	Males	Females	Males	Females	Males	Females	Males	Females
Papous 0	21	10	2.933 ±0.307	3.337 ±0.459	3.4 ±0.095	3.522 ±0.131	0.798 ±0.031	0.82 ±0.029	1.149 ±0.081	1.163 ±0.048	1.466 ±0.035	1.507 ±0.057
Papous 50	13	11	3.333 ±1.095	3.347 ±0.855	3.397 ±0.144	3.566 ±0.147	0.799 ±0.036	0.83 ±0.053	1.1 ±0.059	1.141 ±0.069	1.458 ±0.051	1.5 ±0.07
Papous 100	18	10	3.301 ±0.619	3.422 ±0.907	3.376 ±0.137	3.576 ±0.146	0.787 ±0.037	0.824 ±0.042	1.096 ±0.053	1.171 ±0.066	1.448 ±0.048	1.502 ±0.113
Papous 150	23	5	3.196 ±0.437	3.982 ±0.383	3.306 ±0.146	3.57 ±0.183	0.769 ±0.033	0.838 ±0.021	1.087 ±0.044	1.156 ±0.04	1.417 ±0.047	1.523 ±0.074
Papous 200	14	11	2.991 ±1.042	3.999 ±1.598	3.336 ±0.146	3.509 ±0.183	0.795 ±0.031	0.832 ±0.036	1.134 ±0.04	1.179 ±0.068	1.458 ±0.062	1.502 ±0.079
Papous 250	19	10	2.766 ±0.315	3.278 ±0.507	3.288 ±0.124	3.462 ±0.118	0.778 ±0.037	0.81 ±0.025	1.1 ±0.05	1.145 ±0.032	1.444 ±0.063	1.483 ±0.046
Papous 300	19	10	2.546 ±0.559	3.23 ±0.813	3.295 ±0.143	3.515 ±0.129	0.781 ±0.033	0.825 ±0.023	1.09 ±0.041	1.16 ±0.046	1.434 ±0.056	1.47 ±0.052
Papous 400	11	14	3.178 ±0.462	3.603 ±0.531	3.358 ±0.102	3.493 ±0.131	0.798 ±0.026	0.82 ±0.03	1.124 ±0.051	1.146 ±0.069	1.446 ±0.059	1.472 ±0.077
Molloy 0	12	13	2.985 ±0.307	3.191 ±1.031	3.198 ±0.14	3.4 ±0.163	0.781 ±0.031	0.833 ±0.036	1.094 ±0.037	1.18 ±0.064	1.434 ±0.061	1.499 ±0.086
Molloy 50	17	9	3.077 ±0.715	2.808 ±1.257	3.104 ±0.17	3.262 ±0.205	0.774 ±0.033	0.802 ±0.052	1.092 ±0.038	1.136 ±0.073	1.423 ±0.05	1.462 ±0.077
Molloy 100	14	11	2.321 ±0.798	2.962 ±0.763	3.206 ±0.071	3.415 ±0.163	0.774 ±0.029	0.798 ±0.031	1.083 ±0.041	1.144 ±0.042	1.401 ±0.039	1.477 ±0.041
Molloy 150	15	10	2.732 ±0.489	3.184 ±0.329	3.172 ±0.163	3.338 ±0.124	0.792 ±0.035	0.809 ±0.026	1.107 ±0.042	1.157 ±0.04	1.439 ±0.053	1.5 ±0.042
Molloy 200	9	17	2.528 ±0.371	2.52 ±0.388	3.314 ±0.198	3.375 ±0.13	0.799 ±0.05	0.798 ±0.032	1.112 ±0.052	1.134 ±0.063	1.443 ±0.075	1.449 ±0.056
Molloy 250	14	11	2.24 ±0.486	2.058 ±0.505	3.319 ±0.151	3.431 ±0.163	0.786 ±0.028	0.812 ±0.035	1.095 ±0.047	1.151 ±0.049	1.419 ±0.062	1.484 ±0.082
St Malo 0	6	0	3.071 ±0.278	NA	3.278 ±0.123	NA	0.76 ±0.024	NA	1.099 ±0.037	NA	1.423 ±0.043	NA
St Malo 50	15	6	3.332 ±0.448	3.804 ±0.729	3.285 ±0.119	3.463 ±0.138	0.752 ±0.032	0.788 ±0.031	1.107 ±0.058	1.138 ±0.036	1.412 ±0.066	1.476 ±0.052
St Malo 100	16	9	3.296 ±0.914	3.85 ±1.189	3.266 ±0.106	3.434 ±0.166	0.775 ±0.019	0.805 ±0.037	1.103 ±0.054	1.151 ±0.058	1.422 ±0.062	1.48 ±0.053
St Malo 150	11	14	2.831 ±0.724	3.652 ±1.597	3.182 ±0.099	3.349 ±0.246	0.765 ±0.034	0.783 ±0.043	1.072 ±0.06	1.099 ±0.079	1.369 ±0.062	1.412 ±0.102
St Malo 200	12	13	3.235 ±0.639	3.105 ±1.695	3.333 ±0.14	3.416 ±0.165	0.79 ±0.034	0.774 ±0.037	1.105 ±0.031	1.118 ±0.074	1.424 ±0.073	1.413 ±0.073
St Malo 250	8	4	2.426 ±0.758	3.151 ±0.805	3.184 ±0.211	3.408 ±0.174	0.785 ±0.037	0.8 ±0.043	1.095 ±0.06	1.13 ±0.071	1.414 ±0.089	1.436 ±0.099
