# Supplementary material for: Effects of elevational range shift on the morphology and physiology of a carabid beetle invading the sub-Antarctic Kerguelen Islands
Source: Sci Rep. 2020 Jan 27;10:1234. doi: 10.1038/s41598-020-57868-0 (PMC6985133; doi:10.1038/s41598-020-57868-0)
Supplement: Supplementary file 4 — Supplementary Materials 4. [file 41598_2020_57868_MOESM4_ESM.xlsx]

## Sheet: Feuil1
	Supplementary Table S2 Statistical outputs of the linear models computed for each morphological measurement run separately.
								Statistical output of linear models computed for each morphological measurement separately
		Variable	Coefficient	t-val	F-val	p-val		Morpho Measure ~ Sea proximity + Sex + Altitude + Z-scaled latitude +Z-scaled Longitude
	Body Mass	Sea proximity	0.190069	1.969	3.8755	0.04957 *		For the Coefficient and t-value columns, the groups of reference for the discrete variables are <200m for the sea proximity variable and males for the sex variable.
		Sex	-0.380977	-5.1	26.0053	4.913e-07 ***
		Altitude	-0.002878	-4.314	18.6124	1.947e-05 ***
		latitude	0.136093	2.979	8.8766	0.003035 **
		longitude	-0.167579	-2.91	8.4684	0.003782 **
	Elytra Lenght	Sea proximity	0.0713535	3.936	15.4884	9.531e-05 ***
		Sex	-0.166062	-11.837	140.111	< 2.2e-16 ***
		Altitude	0.0003087	2.465	6.0743	0.01407 *
		latitude	0.0530959	6.19	38.3148	1.295e-09 ***
		longitude	0.0568934	5.261	27.6793	2.164e-07 ***
	Interocular distance	Sea proximity	0.009219	2.208	4.8746	0.02773 *
		Sex	-0.02844	-8.801	77.4656	< 2.2e-16 ***
		Altitude	4.449e-05	1.542	2.3788	0.12365
		latitude	0.0006842	0.346	0.1199	0.72925
		longitude	0.01003	4.029	16.2293	6.525e-05 ***
	Pronotum Length	Sea proximity	0.01176	1.759	3.0938	0.07923
		Sex	-0.04518	-8.731	76.2279	< 2e-16 ***
		Altitude	-2.142e-05	-0.464	0.215	0.64311
		latitude	-0.00132	-0.417	0.174	0.67674
		longitude	0.003715	0.931	0.8676	0.35209
	Pronotum Width	Sea proximity	0.01473	1.908	3.6397	0.05702
		Sex	-0.04433	-7.422	55.0886	5.3e-13 ***
		Altitude	-3.98e-05	-0.746	0.557	0.45586
		latitude	-0.002477	-0.678	0.4601	0.49792
		longitude	0.01056	2.293	5.2563	0.02230 *
